# Supplementary material for: Comprehensive Identification and Mechanistic Evaluation of Novel DHODH Inhibitors as Potent Broad-Spectrum Antiviral Agents
Source: Pharmaceuticals (Basel). 2025 Sep 20;18(9):1416. doi: 10.3390/ph18091416 (PMC12472551; doi:10.3390/ph18091416)
Supplement: Supplementary file 1 [file pharmaceuticals-18-01416-s001.zip]

Archive with 1 entries (1 files):
- pharmaceuticals-3836891-supplementary.pdf
